# Supplementary material for: Gordon Holmes Syndrome Model Mice Exhibit Alterations in Microglia, Age, and Sex-Specific Disruptions in Cognitive and Proprioceptive Function
Source: eNeuro. 2024 Jan 19;11(1):ENEURO.0074-23.2023. doi: 10.1523/ENEURO.0074-23.2023 (PMC10849025; doi:10.1523/ENEURO.0074-23.2023)
Supplement: Extended Data 1 — R program file code used for analysis of microglia. Download Data 1, ZIP file. [file eneuro-11-eN-NWR-0074-23-s001.zip]

Archive with 1 entries (1 files):
- Microglial Analysis_DP.Rmd
