# Supplementary material for: Gordon Holmes Syndrome Model Mice Exhibit Alterations in Microglia, Age, and Sex-Specific Disruptions in Cognitive and Proprioceptive Function
Source: eNeuro. 2024 Jan 19;11(1):ENEURO.0074-23.2023. doi: 10.1523/ENEURO.0074-23.2023 (PMC10849025; doi:10.1523/ENEURO.0074-23.2023)
Supplement: Extended Data 1 — R program file code used for analysis of microglia. Download Data 1, ZIP file. [file eneuro-11-eN-NWR-0074-23-s001.zip › Microglial Analysis_DP.Rmd]

---
title: "Microglial Analysis DP"
author: "Dhanya Pyaram"
date: "2023-06-30"
output: html_document
---

```{r setup, include=FALSE}
knitr::opts_chunk$set(echo = TRUE)
```

```{r}
library(tidyverse)
library(ClusterBootstrap)
library(readxl)
```

#Part 1 - SomaSize in Hippocampus

```{r}
area <- read_excel("~/Desktop/R Stats 2022/Data/Microglia_Analysis_Bootstrap_DP.xlsx", sheet = 1)
area$Treatment <- as.factor(area$Treatment)
area$Treatment <- relevel(area$Treatment, ref = "WT")
area$Sex <- as.factor(area$Sex)
area$Sex <- relevel(area$Sex, ref = "M")
area$Sex_Treatment <- as.factor(area$Sex_Treatment)
area$Sex_Treatment <- relevel(area$Sex_Treatment, ref = "M-WT")
area$Time <- c(rep(1, 732))
```


```{r}
set.seed(1)
model_area_hipp <- clusbootglm(Area ~ Sex_Treatment, data = area, clusterid = Animal_ID, family = gaussian, B = 5000, confint.level = 0.95, n.cores = 1)
```


```{r}
summary(model_area_hipp)
```


```{r}
options(digits = 10)
p_test_area_hipp_m <- ptest(area, Area, within = Time, between = Sex_Treatment, at.within = c(1), at.between = c("M-WT", "M-KO"), pn = 1000, progress.bar = TRUE)
```


```{r}
options(digits = 10)
p_test_area_hipp_f <- ptest(area, Area, within = Time, between = Sex_Treatment, at.within = c(1), at.between = c("F-WT", "F-KO"), pn = 1000, progress.bar = TRUE)
```


```{r}
options(digits = 10)
p_test_area_hipp_wt <- ptest(area, Area, within = Time, between = Sex_Treatment, at.within = c(1), at.between = c("M-WT", "F-WT"), pn = 1000, progress.bar = TRUE)
```


```{r}
options(digits = 10)
p_test_area_hipp_ko <- ptest(area, Area, within = Time, between = Sex_Treatment, at.within = c(1), at.between = c("M-KO", "F-KO"), pn = 1000, progress.bar = TRUE)
```


```{r}
area_hipp_m_wt <- area %>%
  filter(Sex_Treatment == "M-WT")
area_hipp_m_ko <- area %>%
  filter(Sex_Treatment == "M-KO")
area_hipp_f_wt <- area %>%
  filter(Sex_Treatment == "F-WT")
area_hipp_f_ko <- area %>%
  filter(Sex_Treatment == "F-KO")
```


```{r}
t.test(area_hipp_m_wt$Area, area_hipp_m_ko$Area)
t.test(area_hipp_f_wt$Area, area_hipp_f_ko$Area)
t.test(area_hipp_m_wt$Area, area_hipp_f_wt$Area)
t.test(area_hipp_m_ko$Area, area_hipp_f_ko$Area)
```


```{r}
plot(p_test_area_hipp_m, pcol = "red")
```


```{r}
plot(p_test_area_hipp_f, pcol = "red")
```

```{r}
plot(p_test_area_hipp_wt, pcol = "red")
```


```{r}
plot(p_test_area_hipp_ko, pcol = "red")
```


#Soma Size in Cortex 


```{r}
area <- read_excel("~/Desktop/R Stats 2022/Data/Microglia_Analysis_Bootstrap_DP.xlsx", sheet = 2)
area$Treatment <- as.factor(area$Treatment)
area$Treatment <- relevel(area$Treatment, ref = "WT")
area$Sex <- as.factor(area$Sex)
area$Sex <- relevel(area$Sex, ref = "M")
area$Sex_Treatment <- as.factor(area$Sex_Treatment)
area$Sex_Treatment <- relevel(area$Sex_Treatment, ref = "M-WT")
area$Time <- c(rep(1, 732))
```


```{r}
set.seed(1)
model_area_cortex <- clusbootglm(Area ~ Sex_Treatment, data = area, clusterid = Animal_ID, family = gaussian, B = 5000, confint.level = 0.95, n.cores = 1)
```


```{r}
summary(model_area_cortex)
```


```{r}
options(digits = 10)
p_test_area_cortex_m <- ptest(area, Area, within = Time, between = Sex_Treatment, at.within = c(1), at.between = c("M-WT", "M-KO"), pn = 1000, progress.bar = TRUE)
```


```{r}
options(digits = 10)
p_test_area_cortex_f <- ptest(area, Area, within = Time, between = Sex_Treatment, at.within = c(1), at.between = c("F-WT", "F-KO"), pn = 1000, progress.bar = TRUE)
```


```{r}
options(digits = 10)
p_test_area_cortex_wt <- ptest(area, Area, within = Time, between = Sex_Treatment, at.within = c(1), at.between = c("M-WT", "F-WT"), pn = 1000, progress.bar = TRUE)
```


```{r}
options(digits = 10)
p_test_area_cortex_ko <- ptest(area, Area, within = Time, between = Sex_Treatment, at.within = c(1), at.between = c("M-KO", "F-KO"), pn = 1000, progress.bar = TRUE)
```


```{r}
area_cortex_m_wt <- area %>%
  filter(Sex_Treatment == "M-WT")
area_cortex_m_ko <- area %>%
  filter(Sex_Treatment == "M-KO")
area_cortex_f_wt <- area %>%
  filter(Sex_Treatment == "F-WT")
area_cortex_f_ko <- area %>%
  filter(Sex_Treatment == "F-KO")
```


```{r}
t.test(area_cortex_m_wt$Area, area_cortex_m_ko$Area)
t.test(area_cortex_f_wt$Area, area_cortex_f_ko$Area)
t.test(area_cortex_m_wt$Area, area_cortex_f_wt$Area)
t.test(area_cortex_m_ko$Area, area_cortex_f_ko$Area)
```


```{r}
plot(p_test_area_cortex_m, pcol = "red")
```


```{r}
plot(p_test_area_cortex_f, pcol = "red")
```


```{r}
plot(p_test_area_cortex_wt, pcol = "red")
```


```{r}
plot(p_test_area_cortex_ko, pcol = "red")
```


#Sholl Intersection in terms of COG scores in Hippocampus

```{r}
sholl_intersections_hipp <- read_excel("~/Desktop/R Stats 2022/Data/Microglia_Analysis_Bootstrap_DP.xlsx", sheet = 3)
sholl_intersections_hipp$Treatment <- as.factor(sholl_intersections_hipp$Treatment)
sholl_intersections_hipp$Treatment <- relevel(sholl_intersections_hipp$Treatment, ref = "WT")
sholl_intersections_hipp$Sex <- as.factor(sholl_intersections_hipp$Sex)
sholl_intersections_hipp$Sex <- relevel(sholl_intersections_hipp$Sex, ref = "M")
sholl_intersections_hipp$Sex_Treatment <- as.factor(sholl_intersections_hipp$Sex_Treatment)
sholl_intersections_hipp$Sex_Treatment <- relevel(sholl_intersections_hipp$Sex_Treatment, ref = "M-WT")
sholl_intersections_hipp$COG_Sholl <- as.numeric(sholl_intersections_hipp$COG_Sholl)
sholl_intersections_hipp <- na.omit(sholl_intersections_hipp)
sholl_intersections_hipp$Time <- c(rep(1,120))
```


```{r}
model_sholl_hipp <- clusbootglm(COG_Sholl ~ Sex_Treatment, data = sholl_intersections_hipp, clusterid = Animal_ID, family = gaussian, B = 5000, confint.level = 0.95, n.cores = 1)
```


```{r}
summary(model_sholl_hipp)
```


```{r}
Sholl_hipp_m_wt <- sholl_intersections %>%
  filter(Sex_Treatment == "M-WT")
Sholl_hipp_m_ko <- sholl_intersections %>%
  filter(Sex_Treatment == "M-KO")
Sholl_hipp_f_wt <- sholl_intersections %>%
  filter(Sex_Treatment == "F-WT")
Sholl_hipp_f_ko <- sholl_intersections %>%
  filter(Sex_Treatment == "F-KO")
```


```{r}
t.test(Sholl_hipp_m_wt$COG_Sholl, Sholl_hipp_m_ko$COG_Sholl)
t.test(Sholl_hipp_f_wt$COG_Sholl, Sholl_hipp_f_ko$COG_Sholl)
t.test(Sholl_hipp_m_wt$COG_Sholl, Sholl_hipp_f_wt$COG_Sholl)
t.test(Sholl_hipp_m_ko$COG_Sholl, Sholl_hipp_f_ko$COG_Sholl)
```


```{r}
options(digits = 10)
p_test_sholl_hipp_m <- ptest(sholl_intersections, COG_Sholl, within = Time, between = Sex_Treatment, at.within = c(1), at.between = c("M-WT", "M-KO"), pn = 1000, progress.bar = TRUE)
```


```{r}
options(digits = 10)
p_test_sholl_hipp_f <- ptest(sholl_intersections, COG_Sholl, within = Time, between = Sex_Treatment, at.within = c(1), at.between = c("F-WT", "F-KO"), pn = 1000, progress.bar = TRUE)
```


```{r}
options(digits = 10)
p_test_sholl_hipp_wt <- ptest(sholl_intersections, COG_Sholl, within = Time, between = Sex_Treatment, at.within = c(1), at.between = c("M-WT", "F-WT"), pn = 1000, progress.bar = TRUE)
```


```{r}
options(digits = 10)
p_test_sholl_hipp_ko <- ptest(sholl_intersections, COG_Sholl, within = Time, between = Sex_Treatment, at.within = c(1), at.between = c("M-KO", "F-KO"), pn = 1000, progress.bar = TRUE)
```


```{r}
plot(p_test_sholl_hipp_m, pcol = "red")
```


```{r}
plot(p_test_sholl_hipp_f, pcol = "red")
```


```{r}
plot(p_test_sholl_hipp_wt, pcol = "red")
```


```{r}
plot(p_test_sholl_hipp_ko, pcol = "red")
```


#Sholl Intersection in terms of COG scores in Cortex

```{r}
sholl_intersections_ctx <- read_excel("~/Desktop/R Stats 2022/Data/Microglia_Analysis_Bootstrap_DP.xlsx", sheet = 5)
sholl_intersections_ctx$Treatment <- as.factor(sholl_intersections_ctx$Treatment)
sholl_intersections_ctx$Treatment <- relevel(sholl_intersections$Treatment, ref = "WT")
sholl_intersections_ctx$Sex <- as.factor(sholl_intersections$Sex)
sholl_intersections_ctx$Sex <- relevel(sholl_intersections$Sex, ref = "M")
sholl_intersections_ctx$Sex_Treatment <- as.factor(sholl_intersections$Sex_Treatment)
sholl_intersections_ctx$Sex_Treatment <- relevel(sholl_intersections$Sex_Treatment, ref = "M-WT")
sholl_intersections_ctx$COG_Sholl <- as.numeric(sholl_intersections$COG_Sholl)
sholl_intersections_ctx <- na.omit(sholl_intersections)
sholl_intersections_ctx$Time <- c(rep(1,120))
```


```{r}
model_sholl_ctx <- clusbootglm(COG_Sholl ~ Sex_Treatment, data = sholl_intersections, clusterid = Animal_ID, family = gaussian, B = 5000, confint.level = 0.95, n.cores = 1)
```

```{r}
summary(model_sholl_ctx)
```


```{r}
Sholl_ctx_m_wt <- sholl_intersections %>%
  filter(Sex_Treatment == "M-WT")
Sholl_ctx_m_ko <- sholl_intersections %>%
  filter(Sex_Treatment == "M-KO")
Sholl_ctx_f_wt <- sholl_intersections %>%
  filter(Sex_Treatment == "F-WT")
Sholl_ctx_f_ko <- sholl_intersections %>%
  filter(Sex_Treatment == "F-KO")
```


```{r}
t.test(Sholl_ctx_m_wt$COG_Sholl, Sholl_ctx_m_ko$COG_Sholl)
t.test(Sholl_ctx_f_wt$COG_Sholl, Sholl_ctx_f_ko$COG_Sholl)
t.test(Sholl_ctx_m_wt$COG_Sholl, Sholl_ctx_f_wt$COG_Sholl)
t.test(Sholl_ctx_m_ko$COG_Sholl, Sholl_ctx_f_ko$COG_Sholl)
```


```{r}
options(digits = 10)
p_test_sholl_ctx_m <- ptest(sholl_intersections, COG_Sholl, within = Time, between = Sex_Treatment, at.within = c(1), at.between = c("M-WT", "M-KO"), pn = 1000, progress.bar = TRUE)
```


```{r}
options(digits = 10)
p_test_sholl_ctx_f <- ptest(sholl_intersections, COG_Sholl, within = Time, between = Sex_Treatment, at.within = c(1), at.between = c("F-WT", "F-KO"), pn = 1000, progress.bar = TRUE)
```


```{r}
options(digits = 10)
p_test_sholl_ctx_wt <- ptest(sholl_intersections, COG_Sholl, within = Time, between = Sex_Treatment, at.within = c(1), at.between = c("M-WT", "F-WT"), pn = 1000, progress.bar = TRUE)
```


```{r}
options(digits = 10)
p_test_sholl_ctx_ko <- ptest(sholl_intersections, COG_Sholl, within = Time, between = Sex_Treatment, at.within = c(1), at.between = c("M-KO", "F-KO"), pn = 1000, progress.bar = TRUE)
```


```{r}
plot(p_test_sholl_ctx_m, pcol = "red")
```


```{r}
plot(p_test_sholl_ctx_f, pcol = "red")
```


```{r}
plot(p_test_sholl_ctx_wt, pcol = "red")
```


```{r}
plot(p_test_sholl_ctx_ko, pcol = "red")
```


#Sholl Intersection in terms of AUC scores in Hippocampus


```{r}
sholl_auc_hipp <- read_excel("~/Desktop/R Stats 2022/Data/Microglia_Analysis_Bootstrap_DP.xlsx", sheet = 4)
sholl_auc_hipp$Treatment <- as.factor(sholl_auc_hipp$Treatment)
sholl_auc_hipp$Treatment <- relevel(sholl_auc_hipp$Treatment, ref = "WT")
sholl_auc_hipp$Sex <- as.factor(sholl_auc_hipp$Sex)
sholl_auc_hipp$Sex <- relevel(sholl_auc_hipp$Sex, ref = "M")
sholl_auc_hipp$Sex_Treatment <- as.factor(sholl_auc_hipp$Sex_Treatment)
sholl_auc_hipp$Sex_Treatment <- relevel(sholl_auc_hipp$Sex_Treatment, ref = "M-WT")
sholl_auc_hipp$AUC_Sholl <- as.numeric(sholl_auc_hipp$AUC_Sholl)
sholl_auc_hipp$Time <- c(rep(1,120))
```


```{r}
set.seed(1)
model_auc_sholl_hipp<- clusbootglm(AUC_Sholl ~ Sex_Treatment, data = sholl_auc_hipp, clusterid = Animal_ID, family = gaussian, B = 5000, confint.level = 0.95, n.cores = 1)
```


```{r}
summary(model_auc_sholl_hipp)
```


```{r}
sholl_auc_hipp_m_wt <- sholl_auc_hipp %>%
  filter(Sex_Treatment == "M-WT")
sholl_auc_hipp_m_ko <- sholl_auc_hipp %>%
  filter(Sex_Treatment == "M-KO")
sholl_auc_hipp_f_wt <- sholl_auc_hipp %>%
  filter(Sex_Treatment == "F-WT")
sholl_auc_hipp_f_ko <- sholl_auc_hipp %>%
  filter(Sex_Treatment == "F-KO")
```


```{r}
t.test(sholl_auc_hipp_m_wt$AUC_Sholl, sholl_auc_hipp_m_ko$AUC_Sholl)
t.test(sholl_auc_hipp_f_wt$AUC_Sholl, sholl_auc_hipp_f_ko$AUC_Sholl)
t.test(sholl_auc_hipp_m_wt$AUC_Sholl, sholl_auc_hipp_f_wt$AUC_Sholl)
t.test(sholl_auc_hipp_m_ko$AUC_Sholl, sholl_auc_hipp_f_ko$AUC_Sholl)
```


```{r}
options(digits = 10)
p_test_sholl_auc_hipp_m <- ptest(sholl_auc_hipp, AUC_Sholl, within = Time, between = Sex_Treatment, at.within = c(1), at.between = c("M-WT", "M-KO"), pn = 1000, progress.bar = TRUE)
```


```{r}
options(digits = 10)
p_test_sholl_auc_hipp_f <- ptest(sholl_auc_hipp, AUC_Sholl, within = Time, between = Sex_Treatment, at.within = c(1), at.between = c("F-WT", "F-KO"), pn = 1000, progress.bar = TRUE)
```


```{r}
options(digits = 10)
p_test_sholl_auc_hipp_wt <- ptest(sholl_auc_hipp, AUC_Sholl, within = Time, between = Sex_Treatment, at.within = c(1), at.between = c("M-WT", "F-WT"), pn = 1000, progress.bar = TRUE)
```


```{r}
options(digits = 10)
p_test_sholl_auc_hipp_ko <- ptest(sholl_auc_hipp, AUC_Sholl, within = Time, between = Sex_Treatment, at.within = c(1), at.between = c("M-KO", "F-KO"), pn = 1000, progress.bar = TRUE)
```


```{r}
plot(p_test_sholl_auc_hipp_m, pcol = "red")
```


```{r}
plot(p_test_sholl_auc_hipp_f, pcol = "red")
```


```{r}
plot(p_test_sholl_auc_hipp_wt, pcol = "red")
```


```{r}
plot(p_test_sholl_auc_hipp_ko, pcol = "red")
```


#Sholl Intersection in terms of AUC scores in Cortex


```{r}
sholl_auc_ctx <- read_excel("~/Desktop/R Stats 2022/Data/Microglia_Analysis_Bootstrap_DP.xlsx", sheet = 6)
sholl_auc_ctx$Treatment <- as.factor(sholl_auc_ctx$Treatment)
sholl_auc_ctx$Treatment <- relevel(sholl_auc_ctx$Treatment, ref = "WT")
sholl_auc_ctx$Sex <- as.factor(sholl_auc_ctx$Sex)
sholl_auc_ctx$Sex <- relevel(sholl_auc_ctx$Sex, ref = "M")
sholl_auc_ctx$Sex_Treatment <- as.factor(sholl_auc_ctx$Sex_Treatment)
sholl_auc_ctx$Sex_Treatment <- relevel(sholl_auc_ctx$Sex_Treatment, ref = "M-WT")
sholl_auc_ctx$AUC_Sholl <- as.numeric(sholl_auc_ctx$AUC_Sholl)
sholl_auc_ctx$Time <- c(rep(1,120))
```


```{r}
set.seed(1)
model_auc_sholl_ctx<- clusbootglm(AUC_Sholl ~ Sex_Treatment, data = sholl_auc_ctx, clusterid = Animal_ID, family = gaussian, B = 5000, confint.level = 0.95, n.cores = 1)
```


```{r}
summary(model_auc_sholl_ctx)
```


```{r}
sholl_auc_ctx_m_wt <- sholl_auc_ctx %>%
  filter(Sex_Treatment == "M-WT")
sholl_auc_ctx_m_ko <- sholl_auc_ctx %>%
  filter(Sex_Treatment == "M-KO")
sholl_auc_ctx_f_wt <- sholl_auc_ctx %>%
  filter(Sex_Treatment == "F-WT")
sholl_auc_ctx_f_ko <- sholl_auc_ctx %>%
  filter(Sex_Treatment == "F-KO")
```


```{r}
t.test(sholl_auc_ctx_m_wt$AUC_Sholl, sholl_auc_ctx_m_ko$AUC_Sholl)
t.test(sholl_auc_ctx_f_wt$AUC_Sholl, sholl_auc_ctx_f_ko$AUC_Sholl)
t.test(sholl_auc_ctx_m_wt$AUC_Sholl, sholl_auc_ctx_f_wt$AUC_Sholl)
t.test(sholl_auc_ctx_m_ko$AUC_Sholl, sholl_auc_ctx_f_ko$AUC_Sholl)
```


```{r}
options(digits = 10)
p_test_sholl_auc_ctx_m <- ptest(sholl_auc_ctx, AUC_Sholl, within = Time, between = Sex_Treatment, at.within = c(1), at.between = c("M-WT", "M-KO"), pn = 1000, progress.bar = TRUE)
```


```{r}
options(digits = 10)
p_test_sholl_auc_ctx_f <- ptest(sholl_auc_ctx, AUC_Sholl, within = Time, between = Sex_Treatment, at.within = c(1), at.between = c("F-WT", "F-KO"), pn = 1000, progress.bar = TRUE)
```


```{r}
options(digits = 10)
p_test_sholl_auc_ctx_wt <- ptest(sholl_auc_ctx, AUC_Sholl, within = Time, between = Sex_Treatment, at.within = c(1), at.between = c("M-WT", "F-WT"), pn = 1000, progress.bar = TRUE)
```


```{r}
options(digits = 10)
p_test_sholl_auc_ctx_ko <- ptest(sholl_auc_ctx, AUC_Sholl, within = Time, between = Sex_Treatment, at.within = c(1), at.between = c("M-KO", "F-KO"), pn = 1000, progress.bar = TRUE)
```


```{r}
plot(p_test_sholl_auc_ctx_m, pcol = "red")
```


```{r}
plot(p_test_sholl_auc_ctx_f, pcol = "red")
```


```{r}
plot(p_test_sholl_auc_ctx_wt, pcol = "red")
```


```{r}
plot(p_test_sholl_auc_ctx_ko, pcol = "red")
```
